# Supplementary material for: An epigenetic clock for gestational age at birth based on blood methylation data
Source: Genome Biol. 2016 Oct 7;17:206. doi: 10.1186/s13059-016-1068-z (PMC5054584; doi:10.1186/s13059-016-1068-z)
Supplement: Additional file 2: — CpG sites and corresponding genes used to predict DNAm age. (XLSX 43 kb) [file 13059_2016_1068_MOESM2_ESM.xlsx]

## Sheet: Sheet1
CpG Site	Gene Symbol
cg00022866	FLJ37970
cg00466249	MGC15523
cg00546897	LOC284837
cg00575744	HLA-DMB
cg00689340	RTKN
cg01056568	GLP2R
cg01184449	EML4
cg01348086	RGS14
cg02100629	AMID
cg02813863	APOLD1
cg02941816	MGMT
cg03086857	EDNRB
cg03427564	EP300
cg03506489	KCNA4
cg03923277	TDG
cg04001333	C14orf58
cg04323187	CCDC24
cg05294455	MYL4
cg05365729	LOXL2
cg05512756	UGT3A1
cg05564251	SP140
cg05898102	PCDHB10
cg06049972	UQCRC1
cg06311778	TENC1
cg06471905	ADAM11
cg07017706	K6IRS3
cg07141002	H1F0
cg07197059	EFS
cg07664183	FAM29A
cg07679836	BAK1
cg07747299	C21orf56
cg07816074	SH3TC1
cg07922606	HIST1H3E
cg07955887	KIAA0802
cg08170622	CCND1
cg08251399	EHD3
cg08723608	FLJ37538
cg08888956	NTS
cg08899632	ZFP64
cg09011597	PA2G4
cg09539538	C20orf42
cg09594841	LIG1
cg09616556	AMN
cg09730361	MLLT3
cg09881855	SNAI2
cg09904573	RNF122
cg09971646	DLK1
cg10459515	BCLAF1
cg10927536	LOC402055
cg11299964	MAPKAP1
cg11303670	TSPAN33
cg11469321	BDH2
cg11647681	PCDHGA12
cg11777321	TEF
cg12340144	XYLB
cg12478809	COX5A
cg12601987	RASD1
cg12721546	BCLAF1
cg12741488	LOC114984
cg13129046	C10orf35
cg13264741	GRIN2B
cg13269407	FLJ10945
cg13514050	GGTL3
cg13686115	PHYHIPL
cg13696887	KRTHB2
cg13954292	ZFR
cg14348532	CALCA
cg14659547	RETNLB
cg14672994	FLJ20920
cg14732136	KPNA2
cg14758413	DHX30
cg15357945	PRG2
cg15526708	TGFBR1
cg15856055	ZNF511
cg16254764	HDAC11
cg16270890	FAHD1
cg16301617	TMC6
cg16442715	MAP3K7IP1
cg16536918	AVP
cg16545105	CRHBP
cg16664233	ETHE1
cg16990174	RYBP
cg17305187	KLF15
cg17317962	ACTG1
cg17339202	SYNC1
cg17451138	C12orf38
cg18236477	ATP8A2
cg18487515	ZNF342
cg18669381	ARHGEF19
cg19070798	LOC129138
cg19148051	LRRC47
cg19257200	SOX10
cg19286604	MGC39545
cg19403023	TESSP1
cg19403377	TMEM100
cg19486271	DDB2
cg19564877	NTN1
cg19766460	C21orf128
cg20176532	ZNF256
cg20277670	HRH2
cg20278498	RPUSD4
cg20394284	JAK2
cg20469837	GALNT5
cg20512303	PDLIM4
cg20588045	PCDH15
cg20815063	MRE11A
cg20937139	PDGFC
cg21207436	C14orf115
cg21468416	NEK6
cg21549639	TOMM40
cg21601405	CD40
cg21926612	PARK2
cg22035229	MSH4
cg22151768	FBXL14
cg22402007	NTRK2
cg22580512	NCOR2
cg22820108	NCOR2
cg22972055	UNC84A
cg23222573	C20orf6
cg23355492	SP6
cg23521281	WDR75
cg23580000	ADCY7
cg23858360	TSPAN14
cg24030425	PEX1
cg24134767	HTR3A
cg24620905	MTMR11
cg24794433	DAB2IP
cg25169784	UGCGL2
cg25193494	FLJ20186
cg25306927	VSNL1
cg25358289	CD14
cg25374854	ABR
cg25400358	GPR137
cg25511429	NRN1
cg25604883	AK5
cg25651505	VAMP5
cg25945961	SET7
cg26060255	MRPS26
cg26179948	JAZF1
cg26385222	HCA112
cg26394940	FLJ10945
cg26656135	EYA4
cg26689483	QDPR
cg26884581	PYGM
cg27210390	TOM1L1
cg27258399	HTRA4
cg27431150	SLIC1
cg27544190	C21orf63
